# Supplementary material for: Crystal structure of L-aspartate aminotransferase from Schizosaccharomyces pombe
Source: PLoS One. 2019 Aug 29;14(8):e0221975. doi: 10.1371/journal.pone.0221975 (PMC6715241; doi:10.1371/journal.pone.0221975)
Supplement: S1 Table — (XLSX) [file pone.0221975.s001.xlsx]

## Sheet: Sheet1
No	Type	Protein	Species	Z-score	RMSD	sequence identity(%)	Ca	PDB code	Uniprot ID
1	I	Aspartate aminotransferase, mitochondrial	Mus musculus	60.3	1.1	42	401	3PDB	P05202
1	I	Aspartate aminotransferase	Gallus gallus	58.5	1.5	46	407	2CST	P00504
2	I	De Novo designed cysteine esterase ECH14	De novo designed	50.7	2.1	32.6	396	3UAK	N/A
3	I	Aromatic-amino-acid aminotransferase	Burkholderia pseudomallei (strain K96243)	50.6	2	37.8	383	4EFF	Q63NE4
4	I	Alanine aminotransferase	Pyrococcus furiosus	33.8	3	16.6	393	1XI9	Q9P9M8
5	I	Alanine glyoxylate transaminase	Thermococcus litoralis	32.7	3	15.5	405	2ZC0	Q9C4M4
6	I	Alpha-aminodipate aminotransferase, LysN	Thermus thermophilus	32.6	3.1	14.9	391	2EGY	Q72LL6
7	I	Glutamate-pyruvate aminotransferase ALAA	Escherichia coli	32.5	3.3	12.7	404	4CVQ	P0A959
8	I	Aminotransferase	Pyrococcus horikoshii	32.2	3	12.4	404	3ATH	O57946
9	I	Aromatic amino acid aminotransferase	Streptococcus mutans serotype c	32.1	3.2	16	390	4MY5	Q8DWM1
10	I	Glutamine aminotransferase	Thermus thermophilus	32	2.9	15.4	365	1V2D	Q75WK2
11	I	Aromatic aminotransferase	Pyrococcus horikoshii	32	2.8	16	375	1DJU	O59096
12	I	Kynurenine-oxoglutarate transaminase 1	Homo sapiens	30.3	3.6	15.7	413	4WLJ	Q16773
13	I	LL-diaminopimelate aminotransferase	Arabidopsis thaliana	30.2	3.1	13.5	408	2Z1Z	Q93ZN9
14	I	Kynurenine aminotransferase; glutamine transaminase	Aedes aegypti	30	3.1	12.7	418	1YIZ	Q95VY4
15	I	1-Aminocyclopropane-1-carboxylate synthase	Malus domestica	28.4	3.1	13.1	421	1M4N	P37821
16	I	Aminotransferase class I and II	Streptococcus suis 89-1591	28.4	3.2	13.3	372	3OP7	N/A
17	I	1-Aminocyclopropane-1-carboxylate synthase 2	Solanum lycopersicum	27.9	3.3	14.8	419	1IAY	P18485
18	I	Aminotransferase class I and II	Streptococcus suis 89-1591	27.9	3.2	17.1	374	3P6K	N/A
19	I	Aminotransferase	Psychrobacter arcticus	27.7	3.2	13.3	437	3IF2	Q4FPU3
20	I	Histidinol-phosphate aminotransferase	Corynebacterium glutamicum	27.6	3.8	13.8	366	3CQ5	Q9KJU4
21	I	LL-diaminopimelate aminotransferase	Chlamydomonas reinhardtii	27.1	3.3	14.4	406	3QGU	A8IW39
22	II	Histidinol-phosphate aminotransferase	Thermotoga maritima	24.5	3.1	15	329	1H1C	Q9X0D0
23	II	Acyl-CoA transferase CqsA	Vibrio cholerae serotype O1	23.8	4.2	13	329	3KKI	Q9KM65
24	II	8-Amino-7-oxonanoate synthase (acyl-CoA synthase)	Escherichia coli	23.4	4.1	10.4	383	1BS0	P12998
25	II	Histidinol-phosphate aminotransferase 2	Cupriavidus necator	23.5	3.8	15	357	3EUC	Q46WL3
26	II	8-Amino-7-oxononanoate synthase	Burkholderia multivorans	23.1	4.4	11.6	392	5VNX	A9AE46
27	II	2-Amino-3-ketobutyrate coenzyme A ligase	Escherichia coli	22.4	4.6	11.6	401	1FC4	P0AB77
28	II	5-Aminolevulinate synthase	Rhodobacter capsulatus	22.1	4.5	11.7	396	2BWN	P18079
29	II	Serine palmitoyltransferase	Sphingomonas paucimobilis	21.2	4.4	11.2	398	2XBN	Q93UV0
30	II	Serine palmitoyltransferase	Sphingomonas wittichii	21.3	4.4	12	399	2X8U	A5VD79
31	II	Serine palmitoyltransferase	Sphingobacterium multivorum	21.2	4.3	10.1	393	3A2B	A7BFV6
32	III	HTH-type transcriptional regulatory protein GabR	Bacillus subtilis	27.1	3.7	14.3	468	4MGR	P94426
33	IV	Cystalysin	Treponema denticola	30.5	3.2	10.5	394	1C7N	Q56257
34	IV	Putative pyridoxal phosphate-dependent transferase	Peptoclostridium difficile	30	3.3	13	387	4DGT	Q183G9
35	IV	BetaC-S lyase	Streptococcus anginosus	29.4	3.5	13.6	388	3B1E	A6BMJ3
36	IV	Putative aminotransferase, probable beta-cystathionase, MetC	Streptococcus mutans serotype c	29.3	3.5	12.3	384	3L8A	Q8DST5
37	IV	Putative pyridoxal 5'-phosphate-dependent C-S lyase	Lactobacillus delbrueckii subsp	28.8	3.6	12.4	386	3DZZ	N/A
38	IV	Putative PLP-dependent beta-cystathionase	Corynebacterium diphtheriae	28.4	3.4	10.5	377	3FDB	Q6NFZ9
39	IV	Putative histidinol-phosphate aminotransferase	Burkholderia pseudomallei	22.7	3.7	14.2	322	3P1T	Q63U92
40	IV	L-tryptophan aminotransferase	Arabidopsis thaliana	22.6	3.5	14.2	363	3BWO	Q9S7N2
41	IV	Cysteine desulfurase	Escherichia coli	22	4.6	12.7	405	6MRE	P77444
42	IV	Tyrosine phenol-lyase	Citrobacter freundii	21.4	3.7	11.1	448	6DXV	P31013
43	IV	Cysteine desulfurase	Legionella pneumophila subsp. pneumophila	21.3	4.6	12.3	405	6C9E	Q5ZXX6
44	IV	Zinc-dependent sulfurtransferase SufU	Bacillus subtilis	21.2	4.8	10	405	5XT5	O32163
45	IV	Cysteine desulfurase	Elizabethkingia anophelis NUHP1	21.1	4.8	11.4	366	5VPR	A0A077EMQ8
46	IV	Cysteine desulfurase 2, chloroplastic	Arabidopsis thaliana	21.1	4.9	11	413	4Q76	Q93WX6
47	V	L-Threonine-O-3-phosphate decarboxylase	Salmonella typhimurium	28.1	3.7	14	359	1LC7	P97084
48	V	PLP-dependent L-arginine hydroxylase MppP	Streptomyces wadayamensis	26.9	3.9	10.8	369	6C92	A0A0X1KHF5
49	V	L-arginine hydroxylase RohP	Streptomyces cattleya	26.9	3.8	9.5	377	6C3A	G8WNK6
50	V	L-aspartate beta-decarboxylase	Comamonas testosteroni	25.7	3	15.7	509	2ZY4	Q93QX0
51	V	Probable cysteine desulfurase 2	Archaeoglobus fulgidus	21.8	4.3	11.5	379	4EB5	O29689
52	V	L-threonine aldolase	Pseudomonas putida	21.7	3.6	11.4	343	5VYE	A0A166JNM8
53	V	Cysteine desulfurase	Escherichia coli	21.6	4.2	12.5	385	1P3W	P0A6B7
54	V	Tryptophanase	Escherichia coli	21.6	3.7	7.2	435	4W1Y	P0A853
55	V	Cysteine desulfurase IscS	Helicobacter pylori	21.5	4.5	12.4	367	5WT6	O25008
56	V	Aldolase	Pseudomonas putida	21.4	3.9	11.1	345	1V72	Q59IT3
57	V	NifS-like protein	Rickettsia africae	21.4	4.1	12.1	360	4IXO	C3PNQ7
58	V	Cysteine desulfurase	Escherichia coli O157:H7	21.4	4.3	12.4	393	3LVM	P0A6B9
59	V	Aminotransferase	Thermotoga maritima	21.3	4.4	12.1	364	1EG5	Q9X218
60	V	Cysteine desulfurase SufS	Brucella suis	21.3	4.9	12.3	404	4W91	N/A
61	VI	Sphingosine-1-phosphate lyase Bpss2021	Burkholderia pseudomallei	23.4	4.8	8.5	439	5K1R	Q63IP8
62	VI	Sphingosine-1-phosphate lyase	Symbiobacterium thermophilum	23.2	4.9	10	441	3MAF	Q67PY4
63	VI	Sphingosine-1-phosphate lyase 1	Homo sapiens	22.4	4.8	6	443	4Q6R	O95470
64	VII	L-tyrosine decarboxylase MfnA	Methanocaldococcus jannaschii	22.8	4.5	11.5	394	3F9T	Q60358
65	VII	Glutamate decarboxylase	Lactobacillus brevis	22.3	5.4	9.8	441	5GP4	D6PXK5
66	VII	Glutamate decarboxylase beta	Escherichia coli	21.9	5	10.8	450	1PMM	P69910
67	VIII	Pyridoxal-dependent decarboxylase domain protein	Ruminococcus gnavus	22	4.2	10.2	462	4OBU	A7B1V0
68	VIII	Pyridoxal-dependent decarboxylase	Sphaerobacter thermophilus	21.7	4.2	8.9	472	4RLG	D1C7D8
69	VIII	Putative decarboxylase involved in desferrioxamine biosynthesis	Erwinia amylovora	21.5	4.3	12.5	464	5O5C	D4I245
70	VIII	DOPA decarboxylase	Sus scrofa	21.4	4	10.7	464	1JS6	P80041
71	VIII	Tyrosine decarboxylase 1	Arabidopsis thaliana	21.1	4.1	8.6	467	6EEI	Q8RY79
* The proteins in bold characters indicate that those are used for phylogenetic analysis
